# Supplementary material for: Beyond the jab: Unravelling the complexities of vaccine adoption for East Coast Fever in rural Kenya
Source: PLoS One. 2025 Jan 28;20(1):e0315906. doi: 10.1371/journal.pone.0315906 (PMC11774369; doi:10.1371/journal.pone.0315906)
Supplement: S1 Dataset — (ZIP) [file pone.0315906.s001.zip]

Archive with 32 entries (28 files):
- Supporting information (R)/
- Supporting information (R)/.DS_Store
- __MACOSX/Supporting information (R)/._.DS_Store
- Supporting information (R)/KIIs/
- Supporting information (R)/IDI/
- Supporting information (R)/FGD/
- Supporting information (R)/KIIs/230719-1744.docx
- __MACOSX/Supporting information (R)/KIIs/._230719-1744.docx
- Supporting information (R)/KIIs/230801_0944  ELDER .docx
- __MACOSX/Supporting information (R)/KIIs/._230801_0944  ELDER .docx
- Supporting information (R)/KIIs/04072023-1114.docx
- __MACOSX/Supporting information (R)/KIIs/._04072023-1114.docx
- Supporting information (R)/IDI/230627-1023.docx
- __MACOSX/Supporting information (R)/IDI/._230627-1023.docx
- Supporting information (R)/IDI/20230403_101960 IDI.docx
- __MACOSX/Supporting information (R)/IDI/._20230403_101960 IDI.docx
- Supporting information (R)/IDI/.DS_Store
- __MACOSX/Supporting information (R)/IDI/._.DS_Store
- Supporting information (R)/IDI/20230403_101953 IDI.docx
- __MACOSX/Supporting information (R)/IDI/._20230403_101953 IDI.docx
- Supporting information (R)/IDI/20230330_125042 IDI.docx
- __MACOSX/Supporting information (R)/IDI/._20230330_125042 IDI.docx
- Supporting information (R)/FGD/FGD 230621_1325.docx
- __MACOSX/Supporting information (R)/FGD/._FGD 230621_1325.docx
- Supporting information (R)/FGD/FGD 230622-1049.docx
- __MACOSX/Supporting information (R)/FGD/._FGD 230622-1049.docx
- Supporting information (R)/FGD/FGD 230613_1108.docx
- __MACOSX/Supporting information (R)/FGD/._FGD 230613_1108.docx
- Supporting information (R)/FGD/FGD 230621_1044..docx
- __MACOSX/Supporting information (R)/FGD/._FGD 230621_1044..docx
- Supporting information (R)/FGD/FGD 230620_1042.docx
- __MACOSX/Supporting information (R)/FGD/._FGD 230620_1042.docx
